# Supplementary material for: Root–Canopy Coordination Drives High Yield and Nitrogen Use Efficiency in Dryland Winter Wheat
Source: Plants (Basel). 2026 Jan 4;15(1):153. doi: 10.3390/plants15010153 (PMC12787808; doi:10.3390/plants15010153)
Supplement: Supplementary file 1 [file plants-15-00153-s001.zip]

Archive with 3 entries (3 files):
- Supplementary  Data.xlsx
- Supplementary Figure.pdf
- Supplementary Table.xlsx
