# Supplementary material for: Root–Canopy Coordination Drives High Yield and Nitrogen Use Efficiency in Dryland Winter Wheat
Source: Plants (Basel). 2026 Jan 4;15(1):153. doi: 10.3390/plants15010153 (PMC12787808; doi:10.3390/plants15010153)
Supplement: Supplementary file 1 [file plants-15-00153-s001.zip › Supplementary Data.xlsx]

## Sheet: Data (1)
Data S1. Differences in grain yield, spike number, kernel per spike, thousand-kernel weight, harvest index, WUE, and NUE among winter wheat cultivar types (2022–2024).
Varieties Type	Yield (103 kg ha-1)	Spikes number (106 spike ha-1)	Kernel per spike	Thousand kernel weight (g)	Harvest index (%)	Water use efficiency (kg ha-1 mm-1)	Nitrogen use efficiency (kg kg-1)
HH	7.25901	5.1175	36.7889	40.8259	63.6208	14.7532	43.4209
HL	7.3409	4.79125	35.125	45.0243	57.715	14.5177	36.7771
LH	5.13099	3.7125	34.0375	41.4423	57.2898	11.8918	39.9776
LL	5.6741	3.95667	34.5167	42.0645	53.5491	12.3348	37.1108
Data S2. The differences in the dynamics of thousand kernel weight (g) in 2022-2023.
Varieties Type	5d	10d	15d	20d	25d	30d	35d
HH	2.76	5.23	10.24	21.87	30.77	37.32	42.51
HL	2.49	5.66	8.87	15.47	28.3	37.24	43
LH	1.69	3.72	7.92	15.55	26.75	35.63	39.59
LL	2.21	5.32	9.47	19.35	30.6	37.2	40.89
Data S3. The differences in the dynamics of thousand kernel weight (g) in 2023-2024.
Varieties Type	5d	10d	15d	20d	25d	30d
HH	3.43	5.26	11.22	23.97	32.54	38.26
HL	4.09	7.54	14.16	25.43	36.54	41.93
LH	3.65	6.78	13.65	24.22	36.61	39.05
LL	3.29	5.93	12.51	23.53	34.35	38.97
Data S4. The accumulation of dry matter (103 kg ha-1) during different growth satges and at different growth stages of various types of wheat in 2022-2024.
Year	Varieties Type	Returning green stage	Jointing stage	Booting stage	Anthesis stage	Maturity stage
2022-2023	HH	1.43904	2.52287	6.79716	8.11927	12.7206
	HL	1.26695	2.45037	6.78281	8.68649	14.5498
	LH	1.31361	1.98238	5.05112	6.66323	8.74905
	LL	1.2146	2.26929	5.86787	6.95732	10.104
2023-2024	HH	1.48317	1.72314	6.02399	7.10716	9.91825
	HL	1.98271	1.99198	5.92255	8.20937	10.9398
	LH	1.38875	1.49617	5.86864	7.0899	10.0179
	LL	1.42867	2.01034	5.52902	8.15258	9.67783
Data S5. The accumulation of dry matter (103 kg ha-1) in different parts of various types of wheat in 2022-2024.
Year	Varieties Type	Stem	Leaf	Clume and rachis	Grain
2022-2023	HH	3.94404	1.43815	1.40783	5.93058
	HL	4.50384	1.22807	1.63614	7.14896
	LH	3.44351	0.99053	0.96887	3.85233
	LL	3.98212	1.06732	1.1058	5.03206
2023-2024	HH	2.91214	0.8168	1.33239	5.04739
	HL	3.55164	0.85279	1.2924	4.67386
	LH	2.82262	0.68232	1.04153	4.1329
	LL	3.41916	0.83174	1.36306	5.22335

## Sheet: Data (2)
Data S6. The effects of different types wheat on soil water consumption in 2022-2024
Year	Varieties Type	SS-JS	JS-AS	AS-MS
2022-2023	HH	270.91	118.74	218.82
	HL	267.71	105.58	182.45
	LH	212.36	119.34	149.15
	LL	210.52	138.29	181.09
2023-2024	HH	215.52	132.82	61.36
	HL	258.22	124.89	66.82
	LH	204.14	98.77	85.95
	LL	192.22	131.94	78.15
Data S7. The differences in water storage in different soil layers (cm) during the flowering stage of various types of wheat.
Year	Varieties Type	0-20	20-40	40-60	60-80	80-100	100-120	120-140	140-160	160-180	180-200
2022-2023	HH	50.36	51.45	49.65	38.89	32.09	30.98	32.44	33.87	38.33	42.57
	HL	51.71	51.48	48.57	39.6	32.19	34.12	36.64	44.6	42.19	46.67
	LH	54.99	52.47	49.33	39.31	40.49	42.14	43.53	45.31	48.66	50.27
	LL	52.08	51.39	50.42	40.84	37.08	39.63	43	43.78	39.32	50.28
2023-2024	HH	27.52	28.66	29.01	31.51	30.79	33.95	38.18	38.12	39.38	40.25
	HL	24.97	25.91	23.32	23.43	23.49	29.1	30.88	34.71	37	40.84
	LH	28.02	24.96	29.45	31.45	36.59	39.36	43.72	45.94	48.34	47.27
	LL	26.31	25.72	26.49	30.72	36.17	41.75	41.6	42.35	40.7	41.88
Data S8. The differences in water storage in different soil layers (cm) during the maturation stage of various types of wheat.
Year	Varieties Type	0-20	20-40	40-60	60-80	80-100	100-120	120-140	140-160	160-180	180-200
2022-2023	HH	46.47	38.98	26.68	25.84	26.46	25.09	27.98	29.35	32.95	33.98
	HL	50.54	43.61	31.36	27.82	28.5	28.43	33.41	34.11	35.53	39.09
	LH	54.73	55.47	47.05	41.29	39.03	33.4	36.37	44.71	40.05	43.61
	LL	53.57	45.51	42.36	34.54	31.17	30.74	31.53	35.72	35.31	40.81
2023-2024	HH	19.16	24.58	24.37	23.88	26.09	28.46	30.73	32.86	34.36	36.66
	HL	18.14	21.45	20.93	19.65	20.07	23.8	25.11	27.52	30.04	36.42
	LH	17.62	23.76	23.73	25.5	28.62	33.96	36.01	38.18	44.01	45.21
	LL	16.6	20.5	22.75	25.55	32.46	26.89	31.82	34.6	39.88	40.78

## Sheet: Data (3)
Data S9. Differences in root morphological characteristics of different types of wheat in the 0–60 cm soil layer (2023–2024).
Soil layer (cm)	Varieties Type	Root length density (mm cm-3)	Root surface area density (mm2 cm-3)	Root volume density (mm2 cm-3)	Root dry weight density (g cm-3)
0-20	HH	8.32035	4.72206	0.235327	106.578
	HL	4.50379	2.62919	0.13518	54.5939
	LH	6.49574	3.95356	0.201277	88.6571
	LL	7.52969	3.72862	0.214447	82.8804
20-40	HH	5.63909	3.54953	0.19207	51.3871
	HL	4.78906	2.87502	0.17947	44.5939
	LH	6.83281	4.39822	0.243437	45.7484
	LL	6.04491	3.58707	0.173417	38.0007
40-60	HH	4.50188	2.71111	0.160163	21.6767
	HL	4.18794	2.72682	0.15808	33.1847
	LH	4.97664	2.90474	0.14106	32.2983
	LL	4.70574	2.99041	0.13683	27.3054

## Sheet: Data (4)
Data S10. Differences in leaf area index at 5–30 days after anthesis among different wheat cultivars in 2023–2024.
Varieties Type	5d	10d	15d	20d	25d	30d
HH	3.48	2.97	3.26	2.95	2.56	2.02
HL	4.05	3.63	3.43	3.12	2.91	2.38
LH	2.91	2.43	2.58	2.76	2.03	1.9
LL	3.24	2.75	2.63	2.74	2.21	1.88
Data S11. Differences in diffuse non-intercepted radiation at 5–30 days after anthesis among different wheat cultivars in 2023–2024.
Varieties Type	5d	10d	15d	20d	25d	30d
HH	0.09	0.11	0.1	0.12	0.17	0.23
HL	0.06	0.07	0.1	0.12	0.13	0.18
LH	0.14	0.17	0.16	0.17	0.24	0.26
LL	0.09	0.13	0.15	0.15	0.21	0.26
Data S12. Differences in mean tilt angle at 5–30 days after anthesis among different wheat cultivars in 2023–2024.
Varieties Type	5d	10d	15d	20d	25d	30d
HH	47.37	50.59	55.82	56.38	57.82	59.39
HL	48.67	53.45	56.97	60.07	58.67	59.55
LH	49.26	56.06	55.76	62.21	61.65	61.43
LL	49.26	54.76	56.24	61.39	61.3	61.5
Data S13. Differences in the net photosynthetic rate (μmol CO2 m-2 S-2) at 5–25 days after anthesis among different wheat cultivars in 2023–2024.
Varieties Type	5d	10d	15d	20d	25d
HH	28.8311	24.9967	17.6222	20.1144	7.04667
HL	28.505	21.1617	11.1083	16.4233	4.80833
LH	27.9833	21.0383	20.0367	17.7617	6.36
LL	30.8333	25.6794	18.6744	19.2756	9.76667
Data S14. Differences in stomatal conductance (mol H2O m-2 S-1) at 5–25 days after anthesis among different wheat cultivars in 2023–2024.
Varieties Type	5d	10d	15d	20d	25d
HH	0.33778	0.25889	0.20889	0.22556	0.15667
HL	0.305	0.22167	0.11333	0.215	0.135
LH	0.33833	0.24667	0.255	0.285	0.175
LL	0.38667	0.32	0.24333	0.30333	0.17111
Data S15. Differences in intercellular CO2 concentration (μmol CO2 mol-1) at 5–25 days after anthesis among different cultivars in 2023–2024.
Varieties Type	5d	10d	15d	20d	25d
HH	220.099	207.468	234.41	226.777	289.568
HL	204.897	211.747	211.075	246.773	314.992
LH	224.253	231.805	241.168	266.293	321.962
LL	232.839	230.287	236.607	259.468	286.136
Data S16. Differences in transpiration rate (mmol H2O m-2 S-1) at 5–25 days after anthesis among different wheat cultivars in 2023–2024.
Varieties Type	5d	10d	15d	20d	25d
HH	5.84	5.02111	5.52333	4.91778	7.56667
HL	5.4	4.33667	3.27667	5.815	5.51167
LH	5.485	4.815	5.105	6.805	4.71833
LL	6.14333	6.04667	4.91222	7.14333	4.69444
