# Supplementary material for: Root–Canopy Coordination Drives High Yield and Nitrogen Use Efficiency in Dryland Winter Wheat
Source: Plants (Basel). 2026 Jan 4;15(1):153. doi: 10.3390/plants15010153 (PMC12787808; doi:10.3390/plants15010153)
Supplement: Supplementary file 1 [file plants-15-00153-s001.zip › Supplementary Table.xlsx]

## Sheet: Sheet1
Table S1. Wheat types and sources.
Variety	Abbreviation	Breeding unit
Chang 6359	C6359	Millet research institute, Shanxi agricultural university
Linhan 8	LH8	Institute of wheat research, Shanxi agricultural university
Zhongmai 36	ZM36	Institute of crop sciences, Chinese academy of agricultural sciences
Yunhan 20410	YH20410	Institute of cotton research, Shanxi agricultural university
Luohan 6	LH6	Agricultural science research institute, Luoyang
Jinmai 92	JM92	Institute of wheat research, Shanxi agricultural university
Yunhan 618	YH618	Institute of cotton research, Shanxi agricultural university
Jinmai 47	JM47	Institute of cotton research, Shanxi agricultural university
Yunhan 115	YH115	Institute of cotton research, Shanxi agricultural university
Yunhan 805	YH805	Institute of cotton research, Shanxi agricultural university
